# Supplementary material for: Modular Synthesis and Antiproliferative Activity of New Dihydro-1H-pyrazolo[1,3-b]pyridine Embelin Derivatives
Source: Pharmaceuticals (Basel). 2021 Oct 8;14(10):1026. doi: 10.3390/ph14101026 (PMC8541493; doi:10.3390/ph14101026)
Supplement: Supplementary file 1 [file pharmaceuticals-14-01026-s001.zip]

Archive with 1 entries (1 files):
- pharmaceuticals-1392251-supplementary.pdf
